# Supplementary material for: Poor glycemic control and smoking and drinking history rather than bacterial virulence contribute to the development of invasive Klebsiella pneumoniae liver abscess: a case–control study in Northeast China
Source: Front Microbiol. 2025 Aug 26;16:1650703. doi: 10.3389/fmicb.2025.1650703 (PMC12417397; doi:10.3389/fmicb.2025.1650703)
Supplement: Supplementary file 3 [file Table_1.xlsx]

## Sheet: Sheet1
Supplementary Table S1 Clinical and microbiological characteristics of 100 PLA patients
ID	group	gender	age	Specimen type with positive K. pneumoniae culture	string test	ST	wzi	K_type	O_type	virulence_score	Yersiniabactin	Colibactin	Aerobactin	Salmochelin	rmpADC	rmpA2	Resistance genes	resistance_score	smoke history	drink history	Hypertension	Diabetes mellitus	fever	Highest temperature	chill	vomit	Abdominal pain	Septic shock	extrahepatic infections	admission date	discharge date	Length of stay in hospital	30-day mortality	ICU admission	WBC	Neutrophil	Lymphocyte	PLT count	Haemoglobin	Albumin	ALT	AST	Total bilirubin	Fasting blood glucose	Random plasma glucose	HbA1c	BUN	Cr	PT
PLA01	non-invasive KPLA	M	56	fluid	+	ST23	wzi1	KL1	O1ab	5	ybt 1; ICEKp10	clb 2	iuc 1	iro 1	rmp 1; KpVP-1	rmpA2_3-47%		0	No	Yes	No	Yes	Yes	38	Yes	No	Yes	No	No	2021-02-09	2021-02-24	15	Survive	No	11.61	10.48	0.6	299	126	27.2	39	20	22.5		11.7	8.4	7	96	15.3
PLA02	non-invasive KPLA	F	73	fluid	+	ST23	wzi1	KL1	O1ab	5	ybt 1; ICEKp10	clb 2	iuc 1	iro 1	rmp 1; KpVP-1	rmpA2_6*-55%		0	No	No	No	No	Yes	38	No	No	Yes	No	No	2022-01-01	2022-01-11	10	Survive	No	3.7	3.3	0.22	44	119	23.3	122	86	42.1		7.4		9	104	16.2
PLA03	non-invasive KPLA	F	51	fluid	+	ST65	wzi72	KL2	O1ab	5	ybt 17; ICEKp10	clb 3	iuc 1	iro 1	rmp 1; KpVP-1	rmpA2_6-60%		0	No	No	No	No	Yes	40	Yes	No	Yes	No	No	2022-01-04	2022-01-24	20	Survive	No	6.39	4.79	1.03	177	53	15.7	18	36	16.5	4.18	5.7		3.58	51	16
PLA04	non-invasive KPLA	F	71	fluid	+	ST23	wzi1	KL1	O1ab	5	ybt 1; ICEKp10	clb 2	iuc 1	iro 1	rmp 1; KpVP-1	rmpA2_3-47%		0	No	No	Yes	Yes	Yes	38	No	No	Yes	Yes	No	2021-11-28	2021-12-09	11	Survive	Yes	11.61	10.65	0.56	81	89	20.7	20	31	11.9		15.4	7	10.4	51	19.3
PLA05	non-invasive KPLA	F	65	fluid	+	ST76	wzi5	KL5	O3/O3a	1	ybt 2; ICEKp1	-	-	iro 3 (truncated)	rmp 3; ICEKp1	-		0	No	No	No	Yes	Yes		No	No	Yes	No	No	2022-04-21	2022-04-30	9	Survive	No	5.98	4.02	1.43	279	96	25	6	8	4.6	10.57		8.1	3.76	51	14.6
PLA06	non-invasive KPLA	F	71	fluid	+	ST23	wzi1	KL1	O1ab	2	ybt 1; ICEKp10	clb 2	-	iro 1	rmp 1; KpVP-1	-		0	No	No	No	No	No	36.5	No	No	Yes	No	No	2022-07-04	2022-07-09	5	Survive	No	7.91	5.94	1.44	214	121	29.6	210	17	7.5	9.96			4.62	33	13.7
PLA07	non-invasive KPLA	M	34	fluid	+	ST23	wzi1	KL1	O1ab	5	ybt 1; ICEKp10	clb 2	iuc 1	iro 1	rmp 1; KpVP-1	rmpA2_6*-55%		0	No	No	No	No	Yes	39.8	No	No	No	No	No	2022-07-11	2022-07-18	7	Survive	No	17.48	13.86	1.94	101	150	39.2	100	88	37.4	5.66	8.1		2.65	85	14.2
PLA08	non-invasive KPLA	M	70	fluid	+	ST23	wzi1	KL1	O1ab	5	ybt 1; ICEKp10	clb 2	iuc 1	iro 1	rmp 1; KpVP-1	rmpA2_6-60%		0	No	No	Yes	No	Yes	39	Yes	No	Yes	No	No	2022-10-31	2022-11-15	15	Survive	No	7.74	5.94	0.6	179	132	26.1	17	19	7.2	7.32	7.2		5.15	72	15.4
PLA09	non-invasive KPLA	F	70	fluid	+	ST23	wzi1	KL1	O1ab	5	ybt 1; ICEKp10	clb 2	iuc 1	iro 1	rmp 1; KpVP-1	rmpA2_5-54%		0	No	No	No	No	Yes	38.5	No	No	No	No	No	2023-01-12	2023-01-20	8	Survive	No	12.83	11.66	0.5	209	93	25.7	54	51	7.8		7.5		2.55	50	15.2
PLA10	non-invasive KPLA	F	67	fluid	+	ST23	wzi1	KL1	O1ab	2	ybt 1; ICEKp10 (incomplete)	clb 2	-	iro 1	rmp 1; KpVP-1	-		0	No	No	No	No	Yes	38.9	No	Yes	No	No	No	2023-02-06	2023-02-15	9	Survive	No	6.85	5.21	1.16	306	116	21.9	48	28	11.4	5.41	12.1	6.4	2.75	50	14.4
PLA11	non-invasive KPLA	M	73	fluid	–	ST889	wzi117	KL54	O1ab	0	-	-	-	-	-	-		0	No	Yes	No	No	Yes	40	Yes	No	No	No	No	2023-04-12	2023-04-25	13	Survive	No	5.09	3.08	1.49	180	96	31.9	12	15	11.9	8.29		7.6	3.69	59	14
PLA12	non-invasive KPLA	M	73	fluid	+	ST23	wzi1	KL1	O1ab	5	ybt 1; ICEKp10	clb 2	iuc 1	iro 1	rmp 1; KpVP-1	rmpA2_5*-54%		0	No	No	No	No	Yes	39.6	Yes	No	No	No	No	2023-04-28	2023-05-23	25	Survive	No	11.24	8.37	1.25	40	129	28.3	61	61	12.6	5.57	8.3	5.9	12.37	100	12.2
PLA13	non-invasive KPLA	M	80	fluid	+	ST375	wzi72	KL2	O1ab	3	-	-	iuc 1	iro 1	rmp 1; KpVP-1	rmpA2_5-54%		0	No	No	No	No	Yes	39	No	No	No	No	No	2023-06-26	2023-07-13	17	Survive	No	7.72	5.94	1.22	119	108	23.1	55	22	14	10.18	12		5.77	53	14.2
PLA14	non-invasive KPLA	M	60	fluid	+	ST23	wzi1	KL1	O1ab	5	ybt 1; ICEKp10	clb 2	iuc 1	iro 1	rmp 1; KpVP-1	rmpA2_6-60%		0	Yes	Yes	No	No	Yes	39	Yes	No	No	No	No	2023-07-04	2023-07-26	22	Survive	No	6.13	3.88	1.11	81	121	27.1	119	79	24.9	6.49	9.2	5.7	10.08	106	12.1
PLA15	non-invasive KPLA	M	63	fluid	+	ST23	wzi1	KL1	O1ab	5	ybt 1; ICEKp10	clb 2	iuc 1	iro 1	rmp 1; KpVP-1	rmpA2_6*-47%		0	No	Yes	No	No	Yes	38	Yes	No	No	No	No	2023-09-07	2023-09-25	18	Survive	No	7.99	6.91	0.63	309	115	32	71	46	11.7	15		8.4	5.38	63	13.1
PLA16	non-invasive KPLA	M	88	fluid	+	ST65	wzi72	KL2	O1ab	5	ybt 17; ICEKp10	clb 3	iuc 1	iro 1	rmp 1; KpVP-1	rmpA2_6*-47%	qnrS1, sul1, tet(A)	0	No	No	No	Yes	Yes	39	No	Yes	Yes	No	No	2023-09-09	2023-09-25	16	Survive	No	8.94	7.55	0.81	162	107	27.8	55	60	10.8	8.92	19	6.6	8.31	86	13
PLA17	non-invasive KPLA	F	59	fluid	+	ST23	wzi1	KL1	O1ab	5	ybt 1; ICEKp10	clb 3	iuc 1	iro 1	rmp 1; KpVP-1	rmpA2_3-47%		0	No	No	No	Yes	Yes	38.5	Yes	Yes	No	No	No	2023-10-30	2023-12-07	38	Survive	No	14.19	12.27	1.01	260	89	21.3	46	21	16.9	7.6	7.6		3.86	45	11.2
PLA18	non-invasive KPLA	M	23	fluid	+	ST23	wzi1	KL1	O1ab	5	ybt 1; ICEKp10	clb 2	iuc 1	iro 1	rmp 1; KpVP-1	rmpA2_6-60%		0	No	No	No	No	Yes	39	No	No	No	No	No	2023-11-17	2023-12-05	18	Survive	No	2.56	1.01	1.01	290	116	29.4	9	15	6.2		14.5		1.77	47	10.2
PLA19	non-invasive KPLA	M	39	fluid	+	ST23	wzi1	KL1	O1ab	5	ybt 1; ICEKp10 (truncated)	clb 2	iuc 1	iro 1	rmp 1; KpVP-1	rmpA2_5-54%	qnrS1	0	No	No	No	No	Yes	39	Yes	No	No	No	No	2024-01-02	2024-01-15	13	Survive	No	11.32	8.2	1.9	293	121	29.1	52	35	12.6	4.56	6.2	5.7	4.49	73	12.2
PLA20	non-invasive KPLA	M	65	pus	+	ST23	wzi1	KL1	O1ab	5	ybt 1; ICEKp10	clb 2	iuc 1	iro 1	rmp 1; KpVP-1	rmpA2_5-54%		0	No	No	No	No	Yes	39	Yes	No	No	No	No	2024-01-07	2024-01-30	23	Survive	No	9.73	7.8	1.05	529	120	23.6	38	37	16.1	5.36	10.8		5.24	81	14
PLA21	non-invasive KPLA	F	61	fluid	+	ST23	wzi1	KL1	O1ab	5	ybt 1; ICEKp10	clb 2	iuc 1	iro 1	rmp 1; KpVP-1	rmpA2_5-54%		0	No	No	Yes	No	Yes	39.8	Yes	Yes	No	No	No	2024-01-14	2024-02-02	19	Survive	No	15.55	12.44	1.56	103	128	26.8	271	151	47.8	9.62	8.8	6.3	5.1	62	12.7
PLA22	non-invasive KPLA	F	74	fluid	+	ST380	wzi2	KL2	O1ab	5	ybt 12; ICEKp10 (truncated)	clb 1	iuc 2	iro 2	rmp 2; KpVP-2	-		0	No	No	Yes	Yes	Yes	38.6	Yes	No	No	No	No	2024-02-04	2024-02-18	14	Survive	No	20.94	18.7	1.28	348	105	25.2	31	32	12.2	6.97	13.2		2.99	54	12.9
PLA23	non-invasive KPLA	M	40	fluid	+	ST700	wzi128	KL1	O1ab	4	ybt 2; ICEKp1	-	iuc 3	iro 3 (truncated)	rmp 3; ICEKp1	-		0	No	No	No	No	Yes	41	Yes	Yes	No	No	No	2024-02-13	2024-02-23	10	Survive	No	18.19	13.32	2.38	153	123	31.2	50	26	13.4	5.31	6.1	5.5	6.16	116	12.4
PLA24	non-invasive KPLA	F	79	fluid	+	ST412	wzi206	KL57	O3b	3	-	-	iuc 1	iro 1	rmp 1; KpVP-1	rmpA2_8*		0	No	No	No	No	Yes	39.9	Yes	Yes	No	No	No	2024-05-10	2024-05-23	13	Survive	No	13.85	10.71	1.88	182	113	34	190	112	16.3	6.29	11	6.2	6.86	63	11.8
PLA25	non-invasive KPLA	F	59	fluid	+	ST23	wzi1	KL1	O1ab	5	ybt 1; ICEKp10	clb 2	iuc 1	iro 1	rmp 1; KpVP-1	rmpA2_3-47%		0	No	No	Yes	No	Yes		No	Yes	No	No	No	2024-05-04	2024-05-30	26	Survive	No	8.69	6.52	1.46	372	110	32.4	38	31	9.9	5.21	6.6	5.8	3.43	53	12.4
SJPLA01	non-invasive KPLA	M	78	pus															No	No	No	Yes	Yes	38.5	No	No	No	No	No	2019-01-25 08:00:00	2019-02-18 08:00:00	24	Survive	No	14.5	12.3	1.2	110	141	29.1	97	38	24	6.42	8.69	6.6	3.9	53.9	13.5
SJPLA02	non-invasive KPLA	F	64	pus															No	No	Yes	Yes	Yes	38.2	No	No	No	No	No	2019-03-06 08:00:00	2019-03-13 08:00:00	7	Survive	No	11.08	9.6	0.6	335	119	30.3	40	23	11.4	12.93	18.16	12.1	2.58	50.1	14.8
SJPLA03	non-invasive KPLA	M	51	pus																	No	No	Yes	39.7	No	No	No	No	No	2019-12-02 08:00:00	2019-12-12 08:00:00	10	Survive	No	14.1	11.9	0.5	145	134	35.1	32	25	38.9	8.1			4.08	59	14.7
SJPLA04	non-invasive KPLA	F	78	pus															No	No	Yes	Yes	Yes	38.6	Yes	No	No	No	No	2020-01-09 08:00:00	2020-02-04 08:00:00	26	Survive	No	13.8	11.8	0.6	189	142	31.8	63	51	18.8	8.2	15.4	9.5	8.21	44.3	14
SJPLA05	non-invasive KPLA	M	65	pus															Yes	Yes	No	Yes	Yes		No	No	No	No	No	2020-07-23 08:00:00	2020-08-01 08:00:00	9	Survive	No	8.27	5	1.9	305	108	30.6	14	26	5.1	16.84		9.4	4.28	53.4	12.7
SJPLA06	non-invasive KPLA	F	51	pus																	No	Yes	Yes	39	No	No	Yes	No	No	2020-09-25 08:00:00	2020-10-01 08:00:00	6	Survive	No	12.1	8.2	2.6	368	122	39.4	39	19	8.8	9.66	13.76		2.67	55	14.7
SJPLA07	non-invasive KPLA	M	52	pus															Yes	No	No	Yes	Yes		Yes	Yes	No	No	No	2020-12-28 08:00:00	2021-01-03 08:00:00	6	Survive	No	10.6	8.4	1.2	47	116	20.8	47	49	15.6	20.2		14.7	11.89	84	12.8
SJPLA08	non-invasive KPLA	M	40	pus															Yes	Yes	Yes	No	Yes	37.5	Yes	Yes	No	No	No	2021-05-13 08:00:00	2021-05-21 08:00:00	8	Survive	No	19.8	15.6	2.1	371	134	33.6	22	28	19	5.27			6.24	80.5	13
SJPLA09	non-invasive KPLA	F	77	pus																	No	No	Yes		Yes	No	No	No	No	2021-08-31 08:00:00	2021-09-14 08:00:00	14	Survive	No	13.8	12.2	0.8	100	109	25.2	70	71	95	4.79			2.57	49	15.8
SJPLA10	non-invasive KPLA	M	66	pus															No	No	No	No	Yes	38.4	No	No	No	No	No	2021-10-26 08:00:00	2021-11-05 08:00:00	10	Survive	No	11.7	9.4	1.2	215	78	25.3	25	11	31.8	5.68			8.05	63	17.5
SJPLA11	non-invasive KPLA	F	69	pus															No	No	Yes	No	Yes		Yes	Yes	No	No	No	2021-11-05 08:00:00	2021-11-15 08:00:00	10	Survive	No	11.3	10	0.3	175	141	37.8	59	70	16.4	5.23	8.67		6.99	108	14.3
SJPLA12	non-invasive KPLA	M	56	pus															No	No	No	Yes	Yes	39	Yes	Yes	No	No	No	2021-12-24 08:00:00	2021-12-31 08:00:00	7	Survive	No	8.56	6.1	1.4	260	118	31.3	177	51	10.3	7.97		7.3	5.51	91.1	14.3
SJPLA13	non-invasive KPLA	M	58	pus															Yes	Yes	No	No	Yes		Yes	No	Yes	No	No	2022-01-24 08:00:00	2022-01-28 08:00:00	4	Survive	No	6.66	5.4	0.7	395	145	36.8	72	46	8		5.98		5.12	78.9	10.7
SJPLA14	non-invasive KPLA	M	39	pus															No	No	Yes	No	Yes	39	Yes	No	No	No	No	2022-02-11 08:00:00	2022-02-19 08:00:00	8	Survive	No	23.95	20.5	1.4	235	140	39.5	35	23	21.1	4.23	6.73	5.7	10.13	109.17	12.2
SJPLA15	non-invasive KPLA	M	59	pus															No	No	No	No	Yes	39.2	Yes	No	No	No	No	2022-07-12 08:00:00	2022-07-21 08:00:00	9	Survive	No	16.29	15	0.8	59	150	28.2	138	95	19.8		6.95	5.5	11.93	89.6	13.4
SJPLA16	non-invasive KPLA	F	40	pus															No	No	No	No	Yes	39.1	Yes	No	No	No	No	2022-10-05 08:00:00	2022-10-22 08:00:00	17	Survive	No	14.45	12.6	0.7	209	131	34.4	52	28	10.5	5.62		5.3	5.45	47.5	15.4
SJPLA17	non-invasive KPLA	F	38	pus															No	No	No	No	Yes		Yes	No	Yes	No	No	2023-02-12 08:00:00	2023-02-25 08:00:00	13	Survive	No	16.1	13.6	1.1	152	116	34.7	60	37	17.6		9.85	5.9	2.85	60.2	13.1
SJPLA18	non-invasive KPLA	M	58	pus															Yes	Yes	No	Yes	Yes	39	No	No	No	No	No	2023-03-21 08:00:00	2023-04-01 08:00:00	11	Survive	No	11.34	8.7	1.2	331	107	33.6	137	67	11.5	7.9	13.4		4.46	65.2	12.4
SJPLA19	non-invasive KPLA	M	49	pus															No	No	Yes	No	Yes	40	Yes	No	No	No	No	2023-09-07 08:00:00	2023-09-15 08:00:00	8	Survive	No	11.4	8.9	1.4	320	148	30.7	36	20	12.5				3.73	89.3	12.4
SJPLA20	non-invasive KPLA	F	51	pus															No	No	No	Yes	Yes	41	Yes	No	No	No	No	2023-12-17 08:00:00	2024-01-04 08:00:00	18	Survive	No	7.4	6.98	0.34	163	121	28.7	140	61	24.4	13.08	18.55	11.9	3.13	31	15.1
SJPLA21	non-invasive KPLA	M	66	pus																	No	Yes	Yes	40	Yes	No	No	No	No	2024-02-14 08:00:00	2024-02-19 08:00:00	5	Survive	No	8.92	6.7	1.2	333	123	24.1	42	25	4.6	5.7	11.2	7.95	5.28	55	14.5
SJPLA22	non-invasive KPLA	F	44	pus															No	No	No	Yes	Yes	39.7	Yes	Yes	No	No	No	2024-02-18 08:00:00	2024-02-29 08:00:00	11	Survive	No	8.57	6.2	1.1	178	119	24.8	93	28	16.1	9.21	16.2	11.1	2.03	33	12.4
SJPLA23	non-invasive KPLA	F	58	pus															No	No	No	No	Yes	39	No	Yes	Yes	No	No	2024-06-11 08:00:00	2024-07-03 08:00:00	22	Survive	No	13	11.7	0.6	186	101	33.8	211	172	9.2	7.06	9.85	6.1	5.6	82	14.1
SJPLA24	non-invasive KPLA	M	61	pus															No	Yes	No	No	Yes	37.5	No	No	No	Yes	No	2024-07-19 08:00:00	2024-07-24 08:00:00	5	Survive	No	14.68	11.2	2.1	156	147	33.9	84	81	29		7.29		7.02	88	11.7
SJPLA25	non-invasive KPLA	M	45	pus															No	No	No	No	Yes	39	No	No	No	No	No	2024-11-13 08:00:00	2024-11-19 08:00:00	6	Survive	No	11.69	8.94	1.77	334	134	41	71	28	10.6	6.94	12.5	6.2	5.53	75	13.3
PLA26	invasive KPLA	M	40	pus	+	ST23	wzi1	KL1	O1ab	5	ybt 1; ICEKp10	clb 2	iuc 1	iro 1	rmp 1; KpVP-1	rmpA2_3-47%		0	Yes	No	No	No	Yes	39	No	No	No	No	lung abscess	2021-04-14	2021-05-15	31	Survive	No	16.29	14.47	0.93	243	84	25.8			18.5		9.6		1.99	78	15.1
PLA27	invasive KPLA	F	64	fluid	+	ST23	wzi1	KL1	O1ab	5	ybt 1; ICEKp10	clb 2	iuc 1	iro 1	rmp 1; KpVP-1	rmpA2_6-60%	aac(3)-Iid, qnrS1, sul2, CTX-M-3	1	No	No	No	No	Yes	40.5	Yes	No	No	No	lung abscess	2021-06-16	2021-07-15	29	Survive	No	16.27	13.31	2.12	340	108	26.9	40	65	15.2	5.52	5.9	6.1	6.38	45	13.7
PLA28	invasive KPLA	F	58	fluid	+	ST700	wzi128	KL1	O1ab	4	ybt 2; ICEKp1	-	iuc 3	iro 3 (truncated)	rmp 3; ICEKp1	-	qnrS1, sul1, tet(A)	0	No	No	No	Yes	Yes	39.8	No	No	No	No	endophthalmitis	2021-06-29	2021-07-08	9	Survive	No	16.17	13.55	0.73	74	109	29.2	221		27		27.1	12.2	15	93	13.5
PLA29	invasive KPLA	M	46	fluid	+	ST29	wzi115	KL54	O1ab	4	ybt 9; ICEKp3	-	iuc 1	iro 1	rmp 1; KpVP-1	rmpA2_8-60%		0	Yes	No	No	Yes	Yes	39	Yes	No	No	No	lung abscess	2021-11-13	2021-12-20	37	Survive	No	23.07	20.86	0.95	52	149	18	65	76	32.2		16.3	10.4	3.67	43	14.3
PLA30	invasive KPLA	M	80	blood	+	ST23	wzi1	KL1	O1ab	5	ybt 1; ICEKp10	clb 2	iuc 1	iro 1	rmp 1; KpVP-1 (truncated)	-		0	No	No	No	No	Yes	39	Yes	No	No	No	endophthalmitis and brain abscess	2021-11-24	2021-12-22	28	Survive	No	13.12	9.91	1.64	199	113	21.8	24	31	13.2	6.7		6.5	7.65	88	13.8
PLA31	invasive KPLA	F	73	pus	+	ST700	wzi128	KL1	O1ab	4	ybt 2; ICEKp1	-	iuc 3	iro 3 (truncated)	rmp 3; ICEKp1	-	qnrS1, sul1, tet(A)	0	No	No	Yes	No	Yes	39	Yes	No	No	No	lung abscess	2021-11-27	2022-01-10	44	Survive	No	10.38	8.99	0.71	57	123	23.1	69	24	24.2	8.99	8.1	6.9	4.55	48	13.6
PLA32	invasive KPLA	M	62	blood, fluid	+	ST23	wzi1	KL1	O1ab	5	ybt 1; ICEKp10	clb 2	iuc 1	iro 1 (truncated)	rmp 1; KpVP-1	rmpA2_5-54%		0	No	No	Yes	No	Yes	38.5	Yes	No	No	Yes	endophthalmitis	2021-12-29	2022-01-28	30	Survive	No	18.1	15.64	1.36	29	123	25.4	17	43	38.4	4.87	6.9	5.4	14.57	107	14.9
PLA33	invasive KPLA	M	69	blood, fluid	+	ST65	wzi72	KL2	O1ab	3	-	-	iuc 1	iro 1	rmp 1; KpVP-1	rmpA2_5-54%		0	Yes	Yes	No	No	Yes	40.2	Yes	No	No	No	endophthalmitis and lung abscess	2022-08-31	2022-09-22	22	Survive	No	9.85	8.06	0.78	91	107	24	59	47	20.3	6.01	9.3	6.7	6.44	59	14.2
PLA34	invasive KPLA	M	70	blood, pus	+	ST111	wzi63	KL63	O1ab	1	ybt 4; plasmid	-	-	iro 1	rmp 1; KpVP-1	-		0	Yes	Yes	Yes	Yes	Yes	39	No	No	No	No	endophthalmitis and lung abscess	2023-01-24	2023-02-01	8	Survive	No	27.18	23.89	1.33	159	121	19.4	41	28	41.7	9.23	13.4	10.7	7.22	36	15.2
PLA35	invasive KPLA	M	40	fluid	+	ST23	wzi1	KL1	O1ab	5	ybt 1; ICEKp10	clb 2	iuc 1	iro 1	rmp 1; KpVP-1	rmpA2_3-47%		0	Yes	Yes	No	Yes	Yes	39.5	Yes	No	No	No	endophthalmitis	2023-02-01	2023-02-10	9	Survive	Yes	12.25	9.43	1.96	455	100	33.3	85	28	17.3			8.5	4.79	42	14.1
PLA36	invasive KPLA	F	69	pus	+	ST23	wzi1	KL1	O1ab	5	ybt 1; ICEKp10	clb 2	iuc 1	iro 1	rmp 1; KpVP-1	rmpA2_5-54%		0	No	No	Yes	Yes	Yes	40	Yes	Yes	No	No	lung abscess	2023-02-28	2023-03-29	29	Survive	No	8.97	7.46	1.01	223	105	27.4	22	14	6.3	11.58	20.2	8.9	5.24	43	13.6
PLA37	invasive KPLA	M	70	pus	+	ST25	wzi72	KL2	O1ab	4	ybt 2; ICEKp1	-	iuc 3	iro 3 (truncated)	rmp 3; ICEKp1	-	aadA, qnrS1, sul2, tet(A)	0	No	Yes	No	Yes	Yes	40	Yes	No	No	No	endophthalmitis and lung abscess	2023-03-09	2023-04-07	29	Survive	No	13.11	11.25	1.06	191	116	27.4	34	31	10.1	16.89	8.2	13.4	9.07	42	14.9
PLA38	invasive KPLA	M	65	fluid	–	ST23	wzi1	KL1	O1ab	5	ybt 1; ICEKp10	clb 2	iuc 1	iro 1	rmp 1; KpVP-1	rmpA2_3-47%		0	No	No	No	Yes	Yes	41	Yes	No	No	No	lung abscess	2023-04-18	2023-04-27	9	Survive	No	8.28	6.42	0.99	278	125	28	38	16	10.2	15.5	12.8	10.6	4.83	41	13.3
PLA39	invasive KPLA	M	30	pus	+	ST86	wzi2	KL2	O1ab	4	ybt 9; ICEKp3	-	iuc 1	iro 1	-	-		0	No	No	No	Yes	Yes	39	Yes	No	No	No	lung abscess	2023-04-26	2023-05-18	22	Survive	No	5.71	4.28	0.81	237	117	32.5	24	22	19.4	13.8	26	13.2	4.1	45	13.7
PLA40	invasive KPLA	M	67	fluid	+	ST23	wzi1	KL1	O1ab	5	ybt 1; ICEKp10	clb 2	iuc 1	iro 1	rmp 1; KpVP-1	rmpA2_6*-47%		0	Yes	No	No	Yes	Yes	39	Yes	No	No	No	endophthalmitis	2023-05-10	2023-06-08	29	Survive	No	14.16	12.02	1.12	108	119	22.4	55	18	23.3	9.42	13	9.2	10.42	90	14.7
PLA41	invasive KPLA	M	50	pus	+	ST23	-	KL1	O1ab	5	ybt 1; ICEKp10	clb 2	iuc 1	iro 1	rmp 1; KpVP-1	rmpA2_3-47%		0	Yes	Yes	Yes	Yes			No	No	No	No	endophthalmitis	2023-05-26	2023-06-15	20	Survive	No	8.74	6.78	1.13	497	120	32.9	31	18	10.4	6.06	14.9	8.4	5.39	86	14.1
PLA42	invasive KPLA	F	66	blood, pus	–	ST23	wzi1	KL1	O1ab	5	ybt 1; ICEKp10	clb 2	iuc 1	iro 1	rmp 1; KpVP-1	rmpA2_5-54%		0	No	No	Yes	No	Yes	39.1	Yes	Yes	Yes	No	endophthalmitis	2024-08-22	2024-09-12	21	Survive	No	8.48	6.54	1.27	607	116	32.9	76	30	7.2	6.91	6.4	5.9	6.51	47	10.3
PLA43	invasive KPLA	M	53	fluid	+	ST23	wzi1	KL1	O1ab	5	ybt 1; ICEKp10	clb 2	iuc 1	iro 1	rmp 1; KpVP-1	rmpA2_3-47%		0	Yes	Yes	No	No	Yes	40	Yes	No	No	No	endophthalmitis and lung abscess	2023-12-01	2023-12-14	13	Survive	No	6.93	6.22	0.32	299	95	27.4	23	44	9	4.01			2.65	58	11.4
PLA44	invasive KPLA	M	61	fluid	+	ST86	wzi2	KL2	O1ab	4	ybt 9; ICEKp3	-	iuc 1	iro 1	rmp 1; KpVP-1	rmpA2_9*-48%		0	No	No	No	Yes	Yes	41	Yes	No	No	No	lung abscess	2024-01-31	2024-02-23	23	Survive	No	12.65	11.08	0.65	171	77	24.8	27	35	9.9		34.7		4.18	66	13.8
PLA45	invasive KPLA	F	61	blood, fluid	+	ST23	wzi1	KL1	O1ab	5	ybt 1; ICEKp10	clb 2	iuc 1	iro 1	rmp 1; KpVP-1	rmpA2_6-60%		0	No	No	Yes	No	Yes	39.7	Yes	No	No	No	endophthalmitis	2024-04-16	2024-05-08	22	Survive	No	13.92	12.22	0.9	229	93	29.6	73	30	16.6	6.57	6.5		3.08	34	13.1
PLA46	invasive KPLA	F	80	fluid	+	ST23	wzi1	KL1	O1ab	5	ybt 1; ICEKp10 (incomplete)	clb 2	iuc 1	iro 1	rmp 1; KpVP-1	rmpA2_8-60%		0	No	No	Yes	Yes	Yes	38.9	Yes	No	No	No	lung abscess	2024-04-17	2024-05-09	22	Survive	No	6.63	5.19	0.86	371	105	33.7	18	13	4.8	12.02	14.3	9.9	4.4	30	12.4
PLA47	invasive KPLA	M	43	pus	+	ST23	wzi1	KL1	O1ab	5	ybt 1; ICEKp10	clb 2 (truncated)	iuc 1	iro 1	rmp 1; KpVP-1	rmpA2_3*-47%		0	Yes	Yes	No	Yes	Yes	38.5	Yes	No	No	No	lung abscess	2024-06-12	2024-06-27	15	Survive	No	11.17	8.81	1.2	360	105	30.9	14	19	15		14.2		9.47	96	12.7
PLA48	invasive KPLA	M	43	blood	+	ST23	wzi1	KL1	O1ab	5	ybt 1; ICEKp10	clb 2	iuc 1	iro 1	rmp 1; KpVP-1	rmpA2_3-47%		0	No	No	No	Yes	Yes	39.4	No	No	No	No	endophthalmitis	2024-10-07	2024-11-11	35	Survive	No	14.01	12.62	0.64	85	123	27.6	122	97	40.7	9.3	19.3	6.1	5.82	77	11.7
PLA49	invasive KPLA	F	74	blood, pus	+	ST65	wzi72	KL2	O1ab	5	ybt 17; ICEKp10	clb 3	iuc 1	iro 1	rmp 1; KpVP-1 (truncated)	rmpA2_6*-60%		0	No	No	Yes	Yes	Yes	40	No	No	No	No	lung abscess	2024-12-11	2024-12-19	8	Survive	No	21.36	18.49	1.41	7	135	23	138		89.2		17		16.5	79	14.3
PLA50	invasive KPLA	M	71	blood	+	ST23	wzi1	KL1	O1ab	5	ybt 1; ICEKp10	clb 2	iuc 1	iro 1	rmp 1; KpVP-1	rmpA2_5-54%		0	Yes	Yes	No	Yes	Yes	38.8	Yes	Yes	No	No	endophthalmitis	2024-12-27	2024-12-30	3	Die	No	18.57	17.73	0.34	282	139	26.2	35	104	38.7		19.3		16.3	160	14.4
SJPLA26	invasive KPLA	M	26	blood															No	No	No	Yes	Yes	40	No	No	No	No	lung abscess	2019-01-12 08:00:00	2019-02-01 08:00:00	20	Survive	No	23.4	21.1	0.6	410	110	26.2	32	20	20	14.02	15.6	12.5	3.19	52	13.2
SJPLA27	invasive KPLA	M	61	blood															Yes	Yes	No	Yes	Yes	39.9	Yes	No	No	No	endophthalmitis	2019-01-30 08:00:00	2019-02-16 08:00:00	17	Survive	No	13.4	10.7	1	179	135	29.8	78	46	10.5	11.9	12.2	11.6	5.76	48	12.7
SJPLA28	invasive KPLA	F	58	pus															No	Yes	No	No	Yes	38.9	No	Yes	No	No	lung abscess	2019-01-29 08:00:00	2019-02-28 08:00:00	30	Survive	No	17.5	15	1.2	314	114	27.9	52	22	23.1	4.04	5.8		2.76	46.4	15.1
SJPLA29	invasive KPLA	M	53	blood															Yes		Yes	No	No	36.5	No	No	No	No	endophthalmitis	2019-04-07 08:00:00	2019-04-23 08:00:00	16	Survive	No	8.3	6.1	1.2	103	135	32.9	44	27	14.3	7.94		6.6	11.09	89.9	11.3
SJPLA30	invasive KPLA	M	54	blood															Yes	Yes	No	Yes	Yes	39	Yes	Yes	Yes	No	lung abscess and renal abscess	2019-05-05 08:00:00	2019-05-16 08:00:00	11	Survive	No	8.3	7.1	0.6	119	101	20.8	58	64	39	17.08	15.22	14.9	4.94	70	12.7
SJPLA31	invasive KPLA	M	30	pus															No	No	Yes	Yes	Yes	41.5		No	Yes	No	lung abscess	2019-06-23 08:00:00	2019-07-30 08:00:00	37	Survive	No	5.33	4	0.6	29	125	25	224	170	13.6	18.69	24.1	13	8.77	76.6	12.5
SJPLA32	invasive KPLA	F	61	blood															No	No	No	No	Yes	37.8	No	Yes	Yes	No	renal abscess	2019-10-17 08:00:00	2019-10-29 08:00:00	12	Survive	No	9.3	7.1	1.5	209	127	37.2	29	28	23.7	7.03			5.75	62.6	12.1
SJPLA33	invasive KPLA	M	48	blood															Yes	Yes	No	Yes	Yes	38.5	Yes	No	No	No	lung abscess	2019-11-21 08:00:00	2020-01-15 08:00:00	55	Survive	No	10.09	8.3	1	151	106	23.5	37	29	9.7	6.8	8.4	8.7	3.47	44.8	12.8
SJPLA34	invasive KPLA	F	65	pus															No	No	No	No	No	36.5	No	Yes	No	No	lung abscess and endophthalmitis	2020-05-07 08:00:00	2020-06-04 08:00:00	28	Survive	No	8.8	6.9	1.2	344	106	26.6	17	8	12.3	4.94			4.8	60.2	14.1
SJPLA35	invasive KPLA	F	63	blood															No	No	No	Yes	Yes	40	No	Yes	No	No	lung abscess	2020-06-18 08:00:00	2020-07-10 08:00:00	22	Survive	No	13.5	11.5	0.7	31	110	23.8	64	312	19.7	8.6	11.9	9.2	7.12	51.8	15.4
SJPLA36	invasive KPLA	M	51	blood, pus															Yes	No	No	Yes	Yes	38.9	No	No	No	No	lung abscess and renal abscess	2020-07-16 08:00:00	2020-07-29 08:00:00	13	Survive	No	8.9	8.1	0.3	208	123	21.3	81	104	48.9	13.8	11.3	9	13.91	99.6	13.9
SJPLA37	invasive KPLA	M	30	pus																	No	Yes	Yes	39	No	No	No	No	lung abscess	2020-10-10 08:00:00	2020-10-29 08:00:00	19	Survive	No	18.5	16.2	1.3	232	113	29.8	45	17	13.4	7.7	20.72	13.3	4.45	68.3	14.9
SJPLA38	invasive KPLA	F	27	blood, pus															No	No	No	Yes	Yes	39.2	Yes	Yes	No	Yes	lung abscess and renal abscess	2021-03-30 08:00:00	2021-04-27 08:00:00	28	Survive	No	14.9	12.3	1.7	60	151	38	1375	1193	34.7	16.37	21.72	14.2	18.74	151	10.8
SJPLA39	invasive KPLA	M	70	blood															Yes	No	Yes	Yes	Yes	40	Yes	Yes	No	No	lung abscess	2021-04-14 08:00:00	2021-05-08 08:00:00	24	Survive	No	18.41	17.1	0.7	101	116	30.1	50	34	12.5	13	35.27	15	10.45	69.6	13.5
SJPLA40	invasive KPLA	M	52	blood															No	No	No	Yes	Yes	40	Yes	No	No	No	lung abscess	2021-07-27 08:00:00	2021-08-11 08:00:00	15	Survive	No	26.3	23.5	0.6	353	113	21.4	20	23	7.3	7.11	31.15	15.1	6.33	69	14.3
SJPLA41	invasive KPLA	F	71	blood															No	No	No	No	Yes	38.4	No	No	Yes	No	endophthalmitis	2022-02-15 08:00:00	2022-02-25 08:00:00	10	Survive	No	2.62	0.9	11.3	311	93	28.4	17	22	5	5.66			1.83	42.5	12.5
SJPLA42	invasive KPLA	M	58	blood															No	No	No	No	Yes	39.2	Yes	No	No	No	lung abscess	2022-02-09 08:00:00	2022-02-26 08:00:00	17	Survive	No	23.5	22.1	0.6	194	148	36.9	17	47	114.8	10.57	17.13	9.1	5.48	71.7	13.1
SJPLA43	invasive KPLA	M	42	pus															Yes	Yes	No	Yes	Yes	40	No	No	No	No	endophthalmitis	2022-07-04 08:00:00	2022-07-24 08:00:00	20	Survive	No	5.47	4.9	0.4	144	86	20.1	14	19	12.3	16.39	25.62	13.8	4.61	103.6	16.6
SJPLA44	invasive KPLA	M	58	blood															Yes	No	No	Yes	Yes	38.4	Yes	No	Yes	No	endophthalmitis	2022-10-08 08:00:00	2022-10-24 08:00:00	16	Survive	No	13.52	12.5	0.3	28	125	21.9	51	22	16.5	12.37	13.8	12	5.13	42.1	12.4
SJPLA45	invasive KPLA	M	62	blood															No	Yes	No	Yes	Yes	39	Yes	No	No	No	lung abscess	2022-11-23 08:00:00	2022-12-10 08:00:00	17	Survive	No	7.8	6.3	1	178	131	31.3	86	65	12.8	7.55	9.67	8	4.08	50	12.3
SJPLA46	invasive KPLA	M	59	blood, pus															Yes	Yes	No	No	Yes	38.4	No	No	No	No	endophthalmitis	2023-05-21 08:00:00	2023-06-04 08:00:00	14	Survive	No	10.2	9.1	0.3	19	157	30.3	80	85	18.2	15.51	23.53	9	25.44	168.7	9.5
SJPLA47	invasive KPLA	M	62	pus															No	Yes	Yes	Yes	Yes	39.8	Yes	No	No	No	endophthalmitis and osteomyelitis	2023-07-17 08:00:00	2023-08-02 08:00:00	16	Survive	No	12.7	11	0.7	283	115	27.9	20	40	18	11.61	13.88	6.7	4.56	57.5	12.2
SJPLA48	invasive KPLA	M	34	blood, pus															No	Yes	Yes	Yes	Yes	39.9	No	No	No	No	renal abscess	2023-08-24 08:00:00	2023-09-09 08:00:00	16	Survive	No	15.7	12.8	1.5	342	128	35.7	17	11	6.6	13.8	14.5	14.7	9.89	78.2	13
SJPLA49	invasive KPLA	M	66	blood															No	No	Yes	Yes	Yes	39	Yes	No	No	No	lung abscess	2023-10-11 08:00:00	2023-10-26 08:00:00	15	Survive	No	38.35	35.9	1.2	107	133	25	40	51	29.2	14.02	20.6	7	18.65	177	13.1
SJPLA50	invasive KPLA	M	43	blood, pus															Yes	Yes	Yes	Yes	Yes	39	Yes	No	No	No	endophthalmitis	2024-09-06 08:00:00	2024-09-27 08:00:00	21	Survive	No	13.7	10	1.5	75	153	30.3	129	138	21.6	9.4	29.68	9.5	9.88	92	12.9
[truncated: 20 more columns]
